# Supplementary material for: Macroalgal Defense against Competitors and Herbivores
Source: Int J Mol Sci. 2021 Jul 23;22(15):7865. doi: 10.3390/ijms22157865 (PMC8346039; doi:10.3390/ijms22157865)
Supplement: Supplementary file 1 [file ijms-22-07865-s001.zip]

Archive with 1 entries (1 files):
- ijms-1283576-supplementary.pdf
